# Supplementary material for: Primary Cell Cultures in Neurobiology: Optimized Protocol for Culture of Mouse Fetal Hindbrain Neurons
Source: Cells. 2025 May 22;14(11):758. doi: 10.3390/cells14110758 (PMC12153581; doi:10.3390/cells14110758)
Supplement: Supplementary file 1 [file cells-14-00758-s001.zip]

Archive with 1 entries (1 files):
- cells-3618133-supplementary.png
